# Supplementary material for: The Intricate Mechanisms of Functional Foods Oyster Mushroom and Fenugreek on Type 2 Diabetic Animal Model
Source: J Diabetes Res. 2024 Dec 9;2024:6209785. doi: 10.1155/jdr/6209785 (PMC11779994; doi:10.1155/jdr/6209785)
Supplement: Supporting Information 2 — Table S2: binding affinity of all poses of all compounds extracted from both fenugreek and mushroom. [file 6209785.f2.xlsx]

## Sheet: Sheet1
Binding affinity of all poses of all compounds extracted from both fenugreek and mushroom
Fenugreek ethanol extracted comounds						Fenugreek water extracted compounds						Mushroom ethanol extracted compounds						Mushroom water extracted compounds
Ligand	Binding Affinity	rmsd/ub	rmsd/lb			Ligand	Binding Affinity	rmsd/ub	rmsd/lb			Ligand	Binding Affinity	rmsd/ub	rmsd/lb			Ligand	Binding Affinity	rmsd/ub	rmsd/lb
5nn8_mini_9811704_uff_E=786.60	-7.1	0	0	Acarbose (Reference drug)		5nn8_mini_548233_uff_E=176.93	-5.6	0	0			5nn8_mini_548266_uff_E=330.08	-3.9	0	0			5nn8_mini_17044_uff_E=20.82	-4	0	0
5nn8_mini_9811704_uff_E=786.60	-6.8	9.343	1.913			5nn8_mini_548233_uff_E=176.93	-5.5	4.5	3.518			5nn8_mini_548266_uff_E=330.08	-3.6	3.096	1.771			5nn8_mini_17044_uff_E=20.82	-3.9	1.748	1.308
5nn8_mini_9811704_uff_E=786.60	-6.2	2.201	0.845			5nn8_mini_548233_uff_E=176.93	-5.4	2.222	1.387			5nn8_mini_548266_uff_E=330.08	-3.3	3.201	2.105			5nn8_mini_17044_uff_E=20.82	-3.8	1.916	1.226
5nn8_mini_9811704_uff_E=786.60	-6.1	14.141	11.75			5nn8_mini_548233_uff_E=176.93	-5.2	15.899	14.089			5nn8_mini_548266_uff_E=330.08	-3.2	2.76	2.19			5nn8_mini_17044_uff_E=20.82	-3.8	2.526	2.002
5nn8_mini_9811704_uff_E=786.60	-6.1	9.196	1.853			5nn8_mini_548233_uff_E=176.93	-5.1	4.549	3.398			5nn8_mini_548266_uff_E=330.08	-2.7	6.093	5.549			5nn8_mini_17044_uff_E=20.82	-3.7	3.313	2.859
5nn8_mini_9811704_uff_E=786.60	-6	16.222	12.849			5nn8_mini_548233_uff_E=176.93	-5.1	15.734	14.135			5nn8_mini_548266_uff_E=330.08	-2.7	11.862	11.29			5nn8_mini_17044_uff_E=20.82	-3.6	2.813	2.488
5nn8_mini_9811704_uff_E=786.60	-6	16.48	12.87			5nn8_mini_548233_uff_E=176.93	-5	15.298	13.848			5nn8_mini_548266_uff_E=330.08	-2.7	4.729	4.3			5nn8_mini_17044_uff_E=20.82	-3.5	2.833	2.55
5nn8_mini_9811704_uff_E=786.60	-5.8	17.656	12.329			5nn8_mini_548233_uff_E=176.93	-4.9	14.048	12.582			5nn8_mini_548266_uff_E=330.08	-2.6	8.661	7.881			5nn8_mini_17044_uff_E=20.82	-3.3	12.273	12.026
5nn8_mini_9811704_uff_E=786.60	-5.8	14.709	11.913			5nn8_mini_548233_uff_E=176.93	-4.8	16.431	14.546			5nn8_mini_548266_uff_E=330.08	-2.5	7.016	6.108			5nn8_mini_17044_uff_E=20.82	-3.3	2.268	1.5
5nn8_mini_11673_uff_E=46.70	-3.9	0	0			5nn8_mini_9602988_uff_E=136.26	-5.4	0	0			5nn8_mini_11673_uff_E=46.70	-3.9	0	0			5nn8_mini_11673_uff_E=64.69	-4	0	0
5nn8_mini_11673_uff_E=46.70	-3.9	1.729	1.242			5nn8_mini_9602988_uff_E=136.26	-5.2	2.287	1.312			5nn8_mini_11673_uff_E=46.70	-3.9	2.188	1.42			5nn8_mini_11673_uff_E=64.69	-3.9	2.476	1.733
5nn8_mini_11673_uff_E=46.70	-3.6	2.223	1.901			5nn8_mini_9602988_uff_E=136.26	-5.2	4.14	2.103			5nn8_mini_11673_uff_E=46.70	-3.7	2.585	2.228			5nn8_mini_11673_uff_E=64.69	-3.9	1.888	1.348
5nn8_mini_11673_uff_E=46.70	-3.6	12.296	12.141			5nn8_mini_9602988_uff_E=136.26	-5	4.478	2.745			5nn8_mini_11673_uff_E=46.70	-3.6	2.289	1.66			5nn8_mini_11673_uff_E=64.69	-3.5	2.386	2.172
5nn8_mini_11673_uff_E=46.70	-3.6	3.007	2.74			5nn8_mini_9602988_uff_E=136.26	-4.9	14.911	13.392			5nn8_mini_11673_uff_E=46.70	-3.6	12.351	12.196			5nn8_mini_11673_uff_E=64.69	-3.5	2.298	1.933
5nn8_mini_11673_uff_E=46.70	-3.6	12.299	12.103			5nn8_mini_9602988_uff_E=136.26	-4.7	4.198	2.542			5nn8_mini_11673_uff_E=46.70	-3.6	2.644	2.576			5nn8_mini_11673_uff_E=64.69	-3.3	12.399	11.949
5nn8_mini_11673_uff_E=46.70	-3.2	7.644	7.278			5nn8_mini_9602988_uff_E=136.26	-4.7	15.633	14.214			5nn8_mini_11673_uff_E=46.70	-3.5	2.034	1.867			5nn8_mini_11673_uff_E=64.69	-3.3	2.675	2.346
5nn8_mini_11673_uff_E=46.70	-3.2	7.713	7.36			5nn8_mini_9602988_uff_E=136.26	-4.5	13.25	11.902			5nn8_mini_11673_uff_E=46.70	-3.5	12.319	12.201			5nn8_mini_11673_uff_E=64.69	-3.2	3.184	2.898
5nn8_mini_11673_uff_E=46.70	-3.1	8.036	7.556			5nn8_mini_9602988_uff_E=136.26	-4.5	13.653	12.266			5nn8_mini_11673_uff_E=46.70	-3.4	12.408	12.294			5nn8_mini_11673_uff_E=64.69	-3.1	7.641	7.233
5nn8_mini_9602988_uff_E=136.26	-5.4	0	0			5nn8_mini_583887_uff_E=289.58	-6.5	0	0			5nn8_mini_9602988_uff_E=136.26	-5.3	0	0			5nn8_mini_9602988_uff_E=136.26	-5.4	0	0
5nn8_mini_9602988_uff_E=136.26	-5.3	4.494	2.861			5nn8_mini_583887_uff_E=289.58	-6.4	1.884	0.98			5nn8_mini_9602988_uff_E=136.26	-5.3	4.039	2.255			5nn8_mini_9602988_uff_E=136.26	-5.2	2.296	1.307
5nn8_mini_9602988_uff_E=136.26	-5.3	4.057	2.091			5nn8_mini_583887_uff_E=289.58	-6.2	4.501	3.628			5nn8_mini_9602988_uff_E=136.26	-5.1	14.574	13.572			5nn8_mini_9602988_uff_E=136.26	-5	14.318	13.476
5nn8_mini_9602988_uff_E=136.26	-5.2	2.294	1.312			5nn8_mini_583887_uff_E=289.58	-6.1	2.671	1.945			5nn8_mini_9602988_uff_E=136.26	-5	1.985	1.571			5nn8_mini_9602988_uff_E=136.26	-4.9	15.047	13.52
5nn8_mini_9602988_uff_E=136.26	-5	14.289	13.496			5nn8_mini_583887_uff_E=289.58	-5.9	6.125	3.372			5nn8_mini_9602988_uff_E=136.26	-5	14.792	13.611			5nn8_mini_9602988_uff_E=136.26	-4.9	4.452	2.766
5nn8_mini_9602988_uff_E=136.26	-4.9	15.026	13.503			5nn8_mini_583887_uff_E=289.58	-5.9	5.05	3.33			5nn8_mini_9602988_uff_E=136.26	-4.7	2.807	2.307			5nn8_mini_9602988_uff_E=136.26	-4.7	23.68	22.863
5nn8_mini_9602988_uff_E=136.26	-4.9	2.469	1.977			5nn8_mini_583887_uff_E=289.58	-5.8	6.17	1.622			5nn8_mini_9602988_uff_E=136.26	-4.6	14.355	13.267			5nn8_mini_9602988_uff_E=136.26	-4.7	8.265	6.868
5nn8_mini_9602988_uff_E=136.26	-4.6	15.816	14.363			5nn8_mini_583887_uff_E=289.58	-5.8	6.658	3.621			5nn8_mini_9602988_uff_E=136.26	-4.6	4.438	3.235			5nn8_mini_9602988_uff_E=136.26	-4.6	4.021	1.851
5nn8_mini_9602988_uff_E=136.26	-4.5	14.63	13.197			5nn8_mini_583887_uff_E=289.58	-5.6	6.445	3.562			5nn8_mini_9602988_uff_E=136.26	-4.5	14.09	12.673			5nn8_mini_9602988_uff_E=136.26	-4.6	23.566	22.779
5nn8_mini_13530_uff_E=36.71	-4	0	0			5nn8_mini_610186_uff_E=430.85	-7	0	0			5nn8_mini_67710_uff_E=-0.57	-3.9	0	0			5nn8_mini_566264_uff_E=265.26	-5.7	0	0
5nn8_mini_13530_uff_E=36.71	-3.8	3.06	0.962			5nn8_mini_610186_uff_E=430.85	-6.5	5.247	2.084			5nn8_mini_67710_uff_E=-0.57	-3.8	1.589	0.04			5nn8_mini_566264_uff_E=265.26	-5.5	4.274	2.486
5nn8_mini_13530_uff_E=36.71	-3.7	2.777	2.355			5nn8_mini_610186_uff_E=430.85	-6.5	4.221	1.719			5nn8_mini_67710_uff_E=-0.57	-3.7	2.801	2.298			5nn8_mini_566264_uff_E=265.26	-5.3	4.468	1.889
5nn8_mini_13530_uff_E=36.71	-3.6	3.213	2.305			5nn8_mini_610186_uff_E=430.85	-6.5	1.422	1.153			5nn8_mini_67710_uff_E=-0.57	-3.6	3.506	3.212			5nn8_mini_566264_uff_E=265.26	-5.1	13.916	13.067
5nn8_mini_13530_uff_E=36.71	-3.5	2.567	2.319			5nn8_mini_610186_uff_E=430.85	-6.3	5.479	3.06			5nn8_mini_67710_uff_E=-0.57	-3.6	2.487	2.336			5nn8_mini_566264_uff_E=265.26	-5	4.523	2.019
5nn8_mini_13530_uff_E=36.71	-3.2	11.641	10.78			5nn8_mini_610186_uff_E=430.85	-6.2	4.973	1.542			5nn8_mini_67710_uff_E=-0.57	-3.6	2.458	2.024			5nn8_mini_566264_uff_E=265.26	-4.9	2.823	2.225
5nn8_mini_13530_uff_E=36.71	-3.2	2.923	1.954			5nn8_mini_610186_uff_E=430.85	-6.1	4.298	2.145			5nn8_mini_67710_uff_E=-0.57	-3.6	3.507	3.069			5nn8_mini_566264_uff_E=265.26	-4.9	14.639	13.739
5nn8_mini_13530_uff_E=36.71	-3.1	7.807	6.832			5nn8_mini_610186_uff_E=430.85	-6.1	5.765	2.402			5nn8_mini_67710_uff_E=-0.57	-3.5	2.39	1.92			5nn8_mini_566264_uff_E=265.26	-4.8	14.781	13.858
5nn8_mini_13530_uff_E=36.71	-3	13.138	12.566			5nn8_mini_610186_uff_E=430.85	-6	15.468	13.96			5nn8_mini_67710_uff_E=-0.57	-3.4	2.322	1.762			5nn8_mini_566264_uff_E=265.26	-4.7	15.045	14.235
5nn8_mini_6573_uff_E=13.13	-3.5	0	0			5nn8_mini_91738_uff_E=588.79	-6.9	0	0			5nn8_mini_610186_uff_E=430.85	-7	0	0			5nn8_mini_610186_uff_E=430.85	-7	0	0
5nn8_mini_6573_uff_E=13.13	-3.4	1.952	0.76			5nn8_mini_91738_uff_E=588.79	-6.5	5.807	3.177			5nn8_mini_610186_uff_E=430.85	-6.5	5.249	2.07			5nn8_mini_610186_uff_E=430.85	-6.5	5.241	2.087
5nn8_mini_6573_uff_E=13.13	-3.4	2.837	2.053			5nn8_mini_91738_uff_E=588.79	-6.1	5.53	2.939			5nn8_mini_610186_uff_E=430.85	-6.4	4.281	1.717			5nn8_mini_610186_uff_E=430.85	-6.5	4.159	1.708
5nn8_mini_6573_uff_E=13.13	-3.3	2.386	1.802			5nn8_mini_91738_uff_E=588.79	-6.1	15.109	13.832			5nn8_mini_610186_uff_E=430.85	-6.3	5.626	2.297			5nn8_mini_610186_uff_E=430.85	-6.3	5.63	3.137
5nn8_mini_6573_uff_E=13.13	-3.3	2.884	1.883			5nn8_mini_91738_uff_E=588.79	-5.9	15.725	14.549			5nn8_mini_610186_uff_E=430.85	-6.2	6.045	3.533			5nn8_mini_610186_uff_E=430.85	-6.3	5.563	2.166
5nn8_mini_6573_uff_E=13.13	-3.3	2.289	2.042			5nn8_mini_91738_uff_E=588.79	-5.9	15.834	14.61			5nn8_mini_610186_uff_E=430.85	-6.2	4.958	1.516			5nn8_mini_610186_uff_E=430.85	-6.2	6.492	3.778
5nn8_mini_6573_uff_E=13.13	-3.2	2.872	2.033			5nn8_mini_91738_uff_E=588.79	-5.8	6.265	3.615			5nn8_mini_610186_uff_E=430.85	-6.1	2.294	1.772			5nn8_mini_610186_uff_E=430.85	-6	15.45	13.947
5nn8_mini_6573_uff_E=13.13	-3.2	2.881	2.412			5nn8_mini_91738_uff_E=588.79	-5.8	5.458	3.162			5nn8_mini_610186_uff_E=430.85	-6.1	6.757	4.376			5nn8_mini_610186_uff_E=430.85	-6	16.269	14.554
5nn8_mini_6573_uff_E=13.13	-3	2.502	2.05			5nn8_mini_91738_uff_E=588.79	-5.6	3.866	1.908			5nn8_mini_610186_uff_E=430.85	-6	15.412	13.855			5nn8_mini_610186_uff_E=430.85	-5.9	16.588	14.76
5nn8_mini_555413_uff_E=108.73	-6.1	0	0			5nn8_mini_550880_uff_E=57.62	-4	0	0			5nn8_mini_91738_uff_E=588.79	-6.3	0	0			5nn8_mini_998_uff_E=81.97	-4.9	0	0
5nn8_mini_555413_uff_E=108.73	-5.8	13.533	12.437			5nn8_mini_550880_uff_E=57.62	-4	3.617	0.902			5nn8_mini_91738_uff_E=588.79	-5.9	17.15	15.262			5nn8_mini_998_uff_E=81.97	-4.8	2.052	1.93
5nn8_mini_555413_uff_E=108.73	-5.7	3.713	2.846			5nn8_mini_550880_uff_E=57.62	-4	2.066	1.682			5nn8_mini_91738_uff_E=588.79	-5.8	3.878	2.748			5nn8_mini_998_uff_E=81.97	-4.6	4.037	2.299
5nn8_mini_555413_uff_E=108.73	-5.7	13.541	12.724			5nn8_mini_550880_uff_E=57.62	-3.9	3.508	2.309			5nn8_mini_91738_uff_E=588.79	-5.8	4.841	3.295			5nn8_mini_998_uff_E=81.97	-4.5	3.975	2.093
5nn8_mini_555413_uff_E=108.73	-5.4	3.567	2.47			5nn8_mini_550880_uff_E=57.62	-3.8	3.079	2.052			5nn8_mini_91738_uff_E=588.79	-5.7	17.365	15.89			5nn8_mini_998_uff_E=81.97	-4.5	3.916	2.04
5nn8_mini_555413_uff_E=108.73	-5.4	3.222	1.867			5nn8_mini_550880_uff_E=57.62	-3.5	3.826	2.614			5nn8_mini_91738_uff_E=588.79	-5.6	18.115	16.199			5nn8_mini_998_uff_E=81.97	-4.5	3.831	2.522
5nn8_mini_555413_uff_E=108.73	-5.4	13.428	12.53			5nn8_mini_550880_uff_E=57.62	-3.4	13.754	12.052			5nn8_mini_91738_uff_E=588.79	-5.6	5.95	3.33			5nn8_mini_998_uff_E=81.97	-4.1	4.228	2.196
5nn8_mini_555413_uff_E=108.73	-5.2	14.831	13.814			5nn8_mini_550880_uff_E=57.62	-3.3	3.306	2.433			5nn8_mini_91738_uff_E=588.79	-5.6	17.703	16.066			5nn8_mini_998_uff_E=81.97	-4.1	13.52	12.105
5nn8_mini_555413_uff_E=108.73	-5	13.74	12.396			5nn8_mini_550880_uff_E=57.62	-3.3	3.106	2.254			5nn8_mini_91738_uff_E=588.79	-5.5	5.987	3.356			5nn8_mini_998_uff_E=81.97	-4	2.744	1.733
5nn8_mini_550880_uff_E=57.62	-4	0	0			5nn8_mini_610158_uff_E=203.18	-6.6	0	0			5nn8_mini_69687_uff_E=229.33	-5.3	0	0			5nn8_mini_543815_uff_E=524.26	-5.7	0	0
5nn8_mini_550880_uff_E=57.62	-4	3.313	0.93			5nn8_mini_610158_uff_E=203.18	-6.3	4.229	1.393			5nn8_mini_69687_uff_E=229.33	-5.3	3.367	1.599			5nn8_mini_543815_uff_E=524.26	-5.6	4.532	3.596
5nn8_mini_550880_uff_E=57.62	-3.8	2.409	1.939			5nn8_mini_610158_uff_E=203.18	-6.1	4.794	1.062			5nn8_mini_69687_uff_E=229.33	-5.3	4.178	1.602			5nn8_mini_543815_uff_E=524.26	-5.3	5.017	4.214
5nn8_mini_550880_uff_E=57.62	-3.8	3.014	1.914			5nn8_mini_610158_uff_E=203.18	-6.1	3.937	1.708			5nn8_mini_69687_uff_E=229.33	-5.1	2.622	1.516			5nn8_mini_543815_uff_E=524.26	-5.3	2.04	1.765
5nn8_mini_550880_uff_E=57.62	-3.7	2.799	1.903			5nn8_mini_610158_uff_E=203.18	-6.1	7.018	3.855			5nn8_mini_69687_uff_E=229.33	-5	3.057	1.52			5nn8_mini_543815_uff_E=524.26	-5.3	6.109	3.911
5nn8_mini_550880_uff_E=57.62	-3.5	3.223	1.704			5nn8_mini_610158_uff_E=203.18	-5.9	15.371	13.334			5nn8_mini_69687_uff_E=229.33	-4.8	14.058	12.652			5nn8_mini_543815_uff_E=524.26	-4.8	5.979	3.59
5nn8_mini_550880_uff_E=57.62	-3.4	2.441	2.228			5nn8_mini_610158_uff_E=203.18	-5.9	3.867	2.275			5nn8_mini_69687_uff_E=229.33	-4.8	3.612	2.305			5nn8_mini_543815_uff_E=524.26	-4.7	6	3.972
5nn8_mini_550880_uff_E=57.62	-3.3	13.459	12.463			5nn8_mini_610158_uff_E=203.18	-5.9	5.512	1.08			5nn8_mini_69687_uff_E=229.33	-4.7	14.435	12.674			5nn8_mini_543815_uff_E=524.26	-4.7	2.648	2.045
5nn8_mini_550880_uff_E=57.62	-3.3	2.951	2.348			5nn8_mini_610158_uff_E=203.18	-5.8	5.797	1.956			5nn8_mini_69687_uff_E=229.33	-4.6	13.489	11.622			5nn8_mini_543815_uff_E=524.26	-4.7	6.204	4.532
5nn8_mini_520693_uff_E=36.02	-4.6	0	0			5nn8_mini_11006_uff_E=47.83	-4.9	0	0			5nn8_mini_9548_uff_E=35.09	-4.8	0	0			5nn8_mini_11074_uff_E=303.30	-5.5	0	0
5nn8_mini_520693_uff_E=36.02	-4.5	5.118	4.128			5nn8_mini_11006_uff_E=47.83	-4.9	2.548	1.554			5nn8_mini_9548_uff_E=35.09	-4.7	6.541	2.703			5nn8_mini_11074_uff_E=303.30	-5.5	2.484	0.02
5nn8_mini_520693_uff_E=36.02	-4.5	6.007	3.957			5nn8_mini_11006_uff_E=47.83	-4.7	6.562	1.441			5nn8_mini_9548_uff_E=35.09	-4.6	2.861	2.133			5nn8_mini_11074_uff_E=303.30	-5.4	4.412	1.795
5nn8_mini_520693_uff_E=36.02	-4.4	6.55	3.874			5nn8_mini_11006_uff_E=47.83	-4.7	7.197	1.398			5nn8_mini_9548_uff_E=35.09	-4.4	2.296	2.011			5nn8_mini_11074_uff_E=303.30	-5.4	3.666	1.809
5nn8_mini_520693_uff_E=36.02	-4.3	1.89	1.434			5nn8_mini_11006_uff_E=47.83	-4.6	1.905	1.331			5nn8_mini_9548_uff_E=35.09	-4.4	4.318	2.73			5nn8_mini_11074_uff_E=303.30	-5.3	14.254	13.181
5nn8_mini_520693_uff_E=36.02	-4.3	6.329	3.291			5nn8_mini_11006_uff_E=47.83	-4.6	6.636	1.059			5nn8_mini_9548_uff_E=35.09	-4.3	6.012	3.008			5nn8_mini_11074_uff_E=303.30	-5.3	14.401	13.231
5nn8_mini_520693_uff_E=36.02	-4	5.678	4.676			5nn8_mini_11006_uff_E=47.83	-4.6	2.908	1.973			5nn8_mini_9548_uff_E=35.09	-4.2	6.633	3.826			5nn8_mini_11074_uff_E=303.30	-5.1	15.375	14.354
5nn8_mini_520693_uff_E=36.02	-3.9	5.796	3.731			5nn8_mini_11006_uff_E=47.83	-4.6	3.078	1.612			5nn8_mini_9548_uff_E=35.09	-4.1	6.293	3.432			5nn8_mini_11074_uff_E=303.30	-5.1	12.929	11.619
5nn8_mini_520693_uff_E=36.02	-3.8	4.321	3.801			5nn8_mini_11006_uff_E=47.83	-4.4	3.287	1.267			5nn8_mini_9548_uff_E=35.09	-4.1	5.828	3.303			5nn8_mini_11074_uff_E=303.30	-5	13.265	11.904
5nn8_mini_543815_uff_E=524.26	-5.5	0	0			5nn8_mini_610161_uff_E=162.87	-6.9	0	0			5nn8_mini_11074_uff_E=303.30	-5.5	0	0			5nn8_mini_75807_uff_E=516.98	-6.7	0	0
5nn8_mini_543815_uff_E=524.26	-5.4	6.53	4.213			5nn8_mini_610161_uff_E=162.87	-6.6	5.479	2.45			5nn8_mini_11074_uff_E=303.30	-5.5	2.486	0.112			5nn8_mini_75807_uff_E=516.98	-6.3	2.617	1.224
5nn8_mini_543815_uff_E=524.26	-5.3	6.195	3.857			5nn8_mini_610161_uff_E=162.87	-6.5	6.229	1.318			5nn8_mini_11074_uff_E=303.30	-5.3	3.719	1.959			5nn8_mini_75807_uff_E=516.98	-6.2	5.716	1.344
5nn8_mini_543815_uff_E=524.26	-5.2	2.318	1.73			5nn8_mini_610161_uff_E=162.87	-6.4	5.807	1.454			5nn8_mini_11074_uff_E=303.30	-5.3	14.031	12.85			5nn8_mini_75807_uff_E=516.98	-6.1	5.957	1.439
5nn8_mini_543815_uff_E=524.26	-5	3.126	2.559			5nn8_mini_610161_uff_E=162.87	-6.3	5.709	3.446			5nn8_mini_11074_uff_E=303.30	-5.3	4.478	2.07			5nn8_mini_75807_uff_E=516.98	-5.8	4.102	2.442
5nn8_mini_543815_uff_E=524.26	-4.8	6.387	3.792			5nn8_mini_610161_uff_E=162.87	-6.1	2.225	1.174			5nn8_mini_11074_uff_E=303.30	-5.3	14.167	13.081			5nn8_mini_75807_uff_E=516.98	-5.5	3.933	2.437
5nn8_mini_543815_uff_E=524.26	-4.7	6.465	4.17			5nn8_mini_610161_uff_E=162.87	-6	3.326	1.822			5nn8_mini_11074_uff_E=303.30	-5.2	14.443	13.265			5nn8_mini_75807_uff_E=516.98	-5.4	4.79	2.822
5nn8_mini_543815_uff_E=524.26	-4.6	6.169	4.352			5nn8_mini_610161_uff_E=162.87	-5.7	4.5	3.513			5nn8_mini_11074_uff_E=303.30	-5.1	15.351	14.313			5nn8_mini_75807_uff_E=516.98	-5.3	13.844	11.804
5nn8_mini_543815_uff_E=524.26	-4.6	13.749	12.909			5nn8_mini_610161_uff_E=162.87	-5.7	5.147	3.777			5nn8_mini_11074_uff_E=303.30	-5	13.278	11.916			5nn8_mini_75807_uff_E=516.98	-5.3	5.965	2.361
5nn8_mini_11074_uff_E=303.30	-5.5	0	0			5nn8_mini_583886_uff_E=107.39	-5.9	0	0			5nn8_mini_610165_uff_E=366.22	-6.9	0	0			5nn8_mini_312682_uff_E=246.38	-5.8	0	0
5nn8_mini_11074_uff_E=303.30	-5.5	2.487	0.131			5nn8_mini_583886_uff_E=107.39	-5.8	2.075	1.898			5nn8_mini_610165_uff_E=366.22	-6.3	5	2.313			5nn8_mini_312682_uff_E=246.38	-5.8	3.209	0.01
5nn8_mini_11074_uff_E=303.30	-5.3	3.751	2.036			5nn8_mini_583886_uff_E=107.39	-5.5	2.07	1.634			5nn8_mini_610165_uff_E=366.22	-6.3	16.025	14.592			5nn8_mini_312682_uff_E=246.38	-5.5	3.052	1.89
5nn8_mini_11074_uff_E=303.30	-5.3	4.494	2.112			5nn8_mini_583886_uff_E=107.39	-5.5	2.209	1.142			5nn8_mini_610165_uff_E=366.22	-6.1	2.815	2.129			5nn8_mini_312682_uff_E=246.38	-5.4	3.136	1.625
5nn8_mini_11074_uff_E=303.30	-5.3	14.349	13.268			5nn8_mini_583886_uff_E=107.39	-5.3	5.636	2.312			5nn8_mini_610165_uff_E=366.22	-6	5.022	1.751			5nn8_mini_312682_uff_E=246.38	-5.3	3.113	1.613
5nn8_mini_11074_uff_E=303.30	-5.2	14.42	13.244			5nn8_mini_583886_uff_E=107.39	-5.3	5.627	2.44			5nn8_mini_610165_uff_E=366.22	-5.9	8.427	5.456			5nn8_mini_312682_uff_E=246.38	-5.1	3.451	2.016
5nn8_mini_11074_uff_E=303.30	-4.9	3.16	1.601			5nn8_mini_583886_uff_E=107.39	-5.2	5.633	2.516			5nn8_mini_610165_uff_E=366.22	-5.8	3.661	1.832			5nn8_mini_312682_uff_E=246.38	-5	2.93	1.783
5nn8_mini_11074_uff_E=303.30	-4.8	4.053	2.725			5nn8_mini_583886_uff_E=107.39	-5.1	5.991	2.651			5nn8_mini_610165_uff_E=366.22	-5.7	15.072	13.552			5nn8_mini_312682_uff_E=246.38	-4.8	13.986	12.861
5nn8_mini_11074_uff_E=303.30	-4.8	2.124	1.562			5nn8_mini_583886_uff_E=107.39	-5.1	6.005	2.266			5nn8_mini_610165_uff_E=366.22	-5.4	9.988	7.417			5nn8_mini_312682_uff_E=246.38	-4.8	13.945	12.868
5nn8_mini_610161_uff_E=162.87	-7.1	0	0			5nn8_mini_21022135_uff_E=122.91	-6.2	0	0			5nn8_mini_22214463_uff_E=284.74	-5.2	0	0			5nn8_mini_186078_uff_E=169.16	-4.4	0	0
5nn8_mini_610161_uff_E=162.87	-6.5	5.432	2.1			5nn8_mini_21022135_uff_E=122.91	-6.1	1.595	0.873			5nn8_mini_22214463_uff_E=284.74	-5.2	3.369	1.639			5nn8_mini_186078_uff_E=169.16	-4.4	2.839	1.057
5nn8_mini_610161_uff_E=162.87	-6.4	6.178	1.891			5nn8_mini_21022135_uff_E=122.91	-6	2.435	1.518			5nn8_mini_22214463_uff_E=284.74	-5.1	5.226	2.805			5nn8_mini_186078_uff_E=169.16	-4.3	2.439	0.977
5nn8_mini_610161_uff_E=162.87	-6.4	5.793	1.062			5nn8_mini_21022135_uff_E=122.91	-5.7	5.724	1.738			5nn8_mini_22214463_uff_E=284.74	-4.9	15.038	13.838			5nn8_mini_186078_uff_E=169.16	-4.3	2.543	1.419
5nn8_mini_610161_uff_E=162.87	-6.3	5.683	2.809			5nn8_mini_21022135_uff_E=122.91	-5.6	5.938	2.577			5nn8_mini_22214463_uff_E=284.74	-4.8	5.02	2.624			5nn8_mini_186078_uff_E=169.16	-4.3	3.002	1.404
5nn8_mini_610161_uff_E=162.87	-6.1	2.568	1.145			5nn8_mini_21022135_uff_E=122.91	-5.6	2.704	1.784			5nn8_mini_22214463_uff_E=284.74	-4.7	5.199	3.417			5nn8_mini_186078_uff_E=169.16	-4.2	2.166	1.35
5nn8_mini_610161_uff_E=162.87	-6	3.165	2.668			5nn8_mini_21022135_uff_E=122.91	-5.4	6.104	3.186			5nn8_mini_22214463_uff_E=284.74	-4.7	3.158	2.487			5nn8_mini_186078_uff_E=169.16	-3.8	12.962	11.636
5nn8_mini_610161_uff_E=162.87	-5.8	5.834	3.355			5nn8_mini_21022135_uff_E=122.91	-5.4	5.898	3.05			5nn8_mini_22214463_uff_E=284.74	-4.6	4.882	2.941			5nn8_mini_186078_uff_E=169.16	-3.8	13.887	12.932
5nn8_mini_610161_uff_E=162.87	-5.8	2.666	2.218			5nn8_mini_21022135_uff_E=122.91	-5.3	6.228	3.245			5nn8_mini_22214463_uff_E=284.74	-4.5	5.364	3.194			5nn8_mini_186078_uff_E=169.16	-3.7	12.356	11.324
5nn8_mini_2474_uff_E=343.56	-6.3	0	0			5nn8_mini_252314_uff_E=90.41	-5.4	0	0			5nn8_mini_186078_uff_E=169.16	-4.4	0	0			5nn8_mini_91528_uff_E=104.13	-6.1	0	0
5nn8_mini_2474_uff_E=343.56	-6.2	2.128	0.975			5nn8_mini_252314_uff_E=90.41	-5.1	1.923	1.097			5nn8_mini_186078_uff_E=169.16	-4.4	2.889	1.202			5nn8_mini_91528_uff_E=104.13	-5.8	13.515	11.91
5nn8_mini_2474_uff_E=343.56	-6.1	3.115	2.276			5nn8_mini_252314_uff_E=90.41	-4.9	4.959	2.349			5nn8_mini_186078_uff_E=169.16	-4.4	2.436	0.98			5nn8_mini_91528_uff_E=104.13	-5.7	4.455	1.478
5nn8_mini_2474_uff_E=343.56	-6.1	5.032	3.066			5nn8_mini_252314_uff_E=90.41	-4.8	4.82	2.36			5nn8_mini_186078_uff_E=169.16	-4.3	2.997	1.428			5nn8_mini_91528_uff_E=104.13	-5.5	4.369	1.774
5nn8_mini_2474_uff_E=343.56	-5.8	5.185	2.615			5nn8_mini_252314_uff_E=90.41	-4.3	4.628	2.717			5nn8_mini_186078_uff_E=169.16	-4.2	2.166	1.335			5nn8_mini_91528_uff_E=104.13	-5.4	14.232	12.093
5nn8_mini_2474_uff_E=343.56	-5.8	4.355	2.152			5nn8_mini_252314_uff_E=90.41	-4.1	14.961	12.621			5nn8_mini_186078_uff_E=169.16	-3.8	13.847	12.911			5nn8_mini_91528_uff_E=104.13	-5.4	14.615	12.357
5nn8_mini_2474_uff_E=343.56	-5.8	4.246	2.931			5nn8_mini_252314_uff_E=90.41	-4.1	6.728	5.619			5nn8_mini_186078_uff_E=169.16	-3.7	12.347	11.318			5nn8_mini_91528_uff_E=104.13	-5.2	4.778	1.403
5nn8_mini_2474_uff_E=343.56	-5.7	3.457	1.875			5nn8_mini_252314_uff_E=90.41	-4.1	7.899	6.098			5nn8_mini_186078_uff_E=169.16	-3.7	12.863	11.612			5nn8_mini_91528_uff_E=104.13	-5.1	14.04	12.219
5nn8_mini_2474_uff_E=343.56	-5.7	4.166	2.169			5nn8_mini_252314_uff_E=90.41	-4	6.874	5.533			5nn8_mini_186078_uff_E=169.16	-3.7	13.747	12.645			5nn8_mini_91528_uff_E=104.13	-5	4.723	1.895
5nn8_mini_91528_uff_E=104.13	-6	0	0			5nn8_mini_139053_uff_E=13.24	-4.2	0	0			5nn8_mini_91528_uff_E=104.13	-6.1	0	0			5nn8_mini_554145_uff_E=100.40	-5.5	0	0
5nn8_mini_91528_uff_E=104.13	-5.8	13.62	11.976			5nn8_mini_139053_uff_E=13.24	-4.1	2.291	0.983			5nn8_mini_91528_uff_E=104.13	-5.8	13.588	11.899			5nn8_mini_554145_uff_E=100.40	-5	3.258	1.7
5nn8_mini_91528_uff_E=104.13	-5.7	4.47	1.472			5nn8_mini_139053_uff_E=13.24	-4	2.537	2.014			5nn8_mini_91528_uff_E=104.13	-5.7	4.474	1.47			5nn8_mini_554145_uff_E=100.40	-5	2.67	1.37
5nn8_mini_91528_uff_E=104.13	-5.6	14.454	12.283			5nn8_mini_139053_uff_E=13.24	-3.9	1.795	1.666			5nn8_mini_91528_uff_E=104.13	-5.6	14.408	12.187			5nn8_mini_554145_uff_E=100.40	-4.9	7.602	3.648
5nn8_mini_91528_uff_E=104.13	-5.5	4.52	1.089			5nn8_mini_139053_uff_E=13.24	-3.8	3.118	2.668			5nn8_mini_91528_uff_E=104.13	-5.3	13.649	12.188			5nn8_mini_554145_uff_E=100.40	-4.9	7.527	3.512
5nn8_mini_91528_uff_E=104.13	-5.5	14.31	12.205			5nn8_mini_139053_uff_E=13.24	-3.4	7.356	6.715			5nn8_mini_91528_uff_E=104.13	-5.2	14.127	12.234			5nn8_mini_554145_uff_E=100.40	-4.8	3.05	1.377
5nn8_mini_91528_uff_E=104.13	-5	14.513	12.888			5nn8_mini_139053_uff_E=13.24	-3.4	7.756	7.104			5nn8_mini_91528_uff_E=104.13	-5	15.425	13.317			5nn8_mini_554145_uff_E=100.40	-4.8	7.318	3.218
5nn8_mini_91528_uff_E=104.13	-5	2.102	1.895			5nn8_mini_139053_uff_E=13.24	-3.3	3.479	1.988			5nn8_mini_91528_uff_E=104.13	-5	4.78	1.421			5nn8_mini_554145_uff_E=100.40	-4.8	2.33	1.449
5nn8_mini_91528_uff_E=104.13	-4.9	2.478	1.681			5nn8_mini_139053_uff_E=13.24	-3.3	2.114	2.067			5nn8_mini_91528_uff_E=104.13	-5	2.001	0.952			5nn8_mini_554145_uff_E=100.40	-4.8	6.05	3.38
5nn8_mini_21022135_uff_E=122.91	-6.1	0	0			5nn8_mini_86730812_uff_E=292.65	-6.3	0	0			5nn8_mini_554145_uff_E=100.40	-5.4	0	0			5nn8_mini_535041_uff_E=259.79	-5.3	0	0
5nn8_mini_21022135_uff_E=122.91	-6	2.395	1.55			5nn8_mini_86730812_uff_E=292.65	-6.2	3.812	3.185			5nn8_mini_554145_uff_E=100.40	-5.1	6.783	4.833			5nn8_mini_535041_uff_E=259.79	-5.3	4.337	2.577
5nn8_mini_21022135_uff_E=122.91	-5.8	2.037	0.922			5nn8_mini_86730812_uff_E=292.65	-6.2	3.341	2.782			5nn8_mini_554145_uff_E=100.40	-5.1	7.001	3.336			5nn8_mini_535041_uff_E=259.79	-5.2	5.73	3.06
5nn8_mini_21022135_uff_E=122.91	-5.7	5.734	1.713			5nn8_mini_86730812_uff_E=292.65	-6.1	3.132	2.37			5nn8_mini_554145_uff_E=100.40	-5	8.331	5.685			5nn8_mini_535041_uff_E=259.79	-5.2	6.989	2.837
5nn8_mini_21022135_uff_E=122.91	-5.5	5.839	2.298			5nn8_mini_86730812_uff_E=292.65	-6	5.892	4.219			5nn8_mini_554145_uff_E=100.40	-5	7.269	3.43			5nn8_mini_535041_uff_E=259.79	-5.1	3.515	1.932
5nn8_mini_21022135_uff_E=122.91	-5.4	5.834	2.632			5nn8_mini_86730812_uff_E=292.65	-6	5.816	4.248			5nn8_mini_554145_uff_E=100.40	-5	2.605	2.227			5nn8_mini_535041_uff_E=259.79	-5	7.273	3.431
5nn8_mini_21022135_uff_E=122.91	-5.3	6.708	3.562			5nn8_mini_86730812_uff_E=292.65	-5.8	6.369	3.981			5nn8_mini_554145_uff_E=100.40	-4.9	6.823	4.016			5nn8_mini_535041_uff_E=259.79	-5	2.796	1.63
5nn8_mini_21022135_uff_E=122.91	-5.2	6.198	3.211			5nn8_mini_86730812_uff_E=292.65	-5.7	6.349	4.138			5nn8_mini_554145_uff_E=100.40	-4.9	7.08	3.413			5nn8_mini_535041_uff_E=259.79	-4.8	4.104	2.503
5nn8_mini_21022135_uff_E=122.91	-5.2	5.661	1.947			5nn8_mini_86730812_uff_E=292.65	-5.6	5.448	4.441			5nn8_mini_554145_uff_E=100.40	-4.9	7.351	3.276			5nn8_mini_535041_uff_E=259.79	-4.7	5.783	3.194
5nn8_mini_252314_uff_E=90.41	-5.4	0	0			5nn8_mini_15074310_uff_E=224.97	-6.8	0	0			5nn8_mini_535041_uff_E=259.79	-5.5	0	0			5nn8_mini_554144_uff_E=64.17	-5	0	0
5nn8_mini_252314_uff_E=90.41	-5.4	1.462	0.036			5nn8_mini_15074310_uff_E=224.97	-6.7	3.413	2.276			5nn8_mini_535041_uff_E=259.79	-5.4	7.22	3.368			5nn8_mini_554144_uff_E=64.17	-4.9	6.178	2.853
5nn8_mini_252314_uff_E=90.41	-5	1.647	0.962			5nn8_mini_15074310_uff_E=224.97	-6.4	16.079	13.846			5nn8_mini_535041_uff_E=259.79	-5.3	7.378	3.417			5nn8_mini_554144_uff_E=64.17	-4.9	2.061	1.275
5nn8_mini_252314_uff_E=90.41	-4.8	4.723	2.371			5nn8_mini_15074310_uff_E=224.97	-6.4	4.514	3.288			5nn8_mini_535041_uff_E=259.79	-5.3	6.999	3.132			5nn8_mini_554144_uff_E=64.17	-4.9	6.792	3.245
5nn8_mini_252314_uff_E=90.41	-4.3	4.648	2.709			5nn8_mini_15074310_uff_E=224.97	-6.3	7.257	3.558			5nn8_mini_535041_uff_E=259.79	-5.3	2.633	1.567			5nn8_mini_554144_uff_E=64.17	-4.8	6.708	3.338
5nn8_mini_252314_uff_E=90.41	-4.3	5.591	4.12			5nn8_mini_15074310_uff_E=224.97	-6.2	18.338	16.027			5nn8_mini_535041_uff_E=259.79	-5.2	7.054	4.639			5nn8_mini_554144_uff_E=64.17	-4.6	3.759	2.839
5nn8_mini_252314_uff_E=90.41	-4.3	4.392	2.616			5nn8_mini_15074310_uff_E=224.97	-6.1	7.314	3.188			5nn8_mini_535041_uff_E=259.79	-5.2	5.119	3.587			5nn8_mini_554144_uff_E=64.17	-4.5	7.307	4.55
5nn8_mini_252314_uff_E=90.41	-4.2	4.975	3.597			5nn8_mini_15074310_uff_E=224.97	-6	7.251	3.128			5nn8_mini_535041_uff_E=259.79	-5.1	3.831	2.406			5nn8_mini_554144_uff_E=64.17	-4.4	6.307	3.334
5nn8_mini_252314_uff_E=90.41	-4.2	7.116	5.759			5nn8_mini_15074310_uff_E=224.97	-5.9	5.1	4.284			5nn8_mini_535041_uff_E=259.79	-4.9	1.898	1.218			5nn8_mini_554144_uff_E=64.17	-4.3	4.589	2.727
5nn8_mini_139053_uff_E=13.24	-4.2	0	0									5nn8_mini_554144_uff_E=64.17	-5.3	0	0			5nn8_mini_20619411_uff_E=58.04	-5.4	0	0
5nn8_mini_139053_uff_E=13.24	-4	2.253	0.955									5nn8_mini_554144_uff_E=64.17	-5.1	6.84	3.551			5nn8_mini_20619411_uff_E=58.04	-5.3	1.806	1.212
5nn8_mini_139053_uff_E=13.24	-4	2.47	1.948									5nn8_mini_554144_uff_E=64.17	-5	6.664	3.314			5nn8_mini_20619411_uff_E=58.04	-5	6.68	3.434
5nn8_mini_139053_uff_E=13.24	-3.9	2.704	1.89									5nn8_mini_554144_uff_E=64.17	-4.9	2.11	1.386			5nn8_mini_20619411_uff_E=58.04	-4.9	6.607	3.454
5nn8_mini_139053_uff_E=13.24	-3.7	3.153	2.625									5nn8_mini_554144_uff_E=64.17	-4.8	6.308	2.957			5nn8_mini_20619411_uff_E=58.04	-4.9	6.544	3.122
5nn8_mini_139053_uff_E=13.24	-3.7	2.356	1.976									5nn8_mini_554144_uff_E=64.17	-4.7	2.065	1.3			5nn8_mini_20619411_uff_E=58.04	-4.7	6.766	3.546
5nn8_mini_139053_uff_E=13.24	-3.4	7.459	6.765									5nn8_mini_554144_uff_E=64.17	-4.4	7.165	3.655			5nn8_mini_20619411_uff_E=58.04	-4.6	24.58	23.882
5nn8_mini_139053_uff_E=13.24	-3.4	7.698	7.083									5nn8_mini_554144_uff_E=64.17	-4.3	5.677	4.603			5nn8_mini_20619411_uff_E=58.04	-4.6	5.194	4.306
5nn8_mini_139053_uff_E=13.24	-3.3	3.454	1.973									5nn8_mini_554144_uff_E=64.17	-4.3	7.073	4.334			5nn8_mini_20619411_uff_E=58.04	-4.4	5.965	4.497
5nn8_mini_3469_uff_E=78.01	-5.8	0	0									5nn8_mini_20619411_uff_E=58.04	-5.1	0	0
5nn8_mini_3469_uff_E=78.01	-5.5	13.099	10.966									5nn8_mini_20619411_uff_E=58.04	-5.1	1.516	1.113
5nn8_mini_3469_uff_E=78.01	-5.3	14.083	11.61									5nn8_mini_20619411_uff_E=58.04	-4.9	6.564	3.625
5nn8_mini_3469_uff_E=78.01	-5.3	3.729	1.623									5nn8_mini_20619411_uff_E=58.04	-4.6	6.161	3.508
5nn8_mini_3469_uff_E=78.01	-5.2	2.875	1.76									5nn8_mini_20619411_uff_E=58.04	-4.4	6.297	3.067
5nn8_mini_3469_uff_E=78.01	-5.2	13.839	12.312									5nn8_mini_20619411_uff_E=58.04	-4.4	4.278	3.491
5nn8_mini_3469_uff_E=78.01	-5.1	2.821	2.202									5nn8_mini_20619411_uff_E=58.04	-4.3	5.6	4.309
5nn8_mini_3469_uff_E=78.01	-4.9	2.073	1.391									5nn8_mini_20619411_uff_E=58.04	-4.2	3.115	2.102
5nn8_mini_3469_uff_E=78.01	-4.8	3.94	2.119									5nn8_mini_20619411_uff_E=58.04	-4.2	2.46	1.875
5nn8_mini_139981_uff_E=291.69	-5.3	0	0
5nn8_mini_139981_uff_E=291.69	-5.3	4.233	0.202
5nn8_mini_139981_uff_E=291.69	-5.2	3.29	1.775
5nn8_mini_139981_uff_E=291.69	-5.2	4.605	1.79
5nn8_mini_139981_uff_E=291.69	-5	5.598	2.659
5nn8_mini_139981_uff_E=291.69	-4.9	4.11	1.366
5nn8_mini_139981_uff_E=291.69	-4.9	6.486	4.219
5nn8_mini_139981_uff_E=291.69	-4.7	5.385	2.488
5nn8_mini_139981_uff_E=291.69	-4.6	14.163	12.202
